# Supplementary material for: The effect of antibiotics on protein diffusion in the Escherichia coli cytoplasmic membrane
Source: PLoS One. 2017 Oct 4;12(10):e0185810. doi: 10.1371/journal.pone.0185810 (PMC5627921; doi:10.1371/journal.pone.0185810)
Supplement: S1 Dataset — (XLSX) [file pone.0185810.s001.xlsx]

## Sheet: Sheet1
Background E. coli strain:				VS116			imp4213
Experimental condition:	Control	CCCP	Mecillinam t<45 min	Mecillinam (all times; not used)	A22	Cefsulodin	Control	Vancomycin
D measured (μm2/s):	0.0517262	0.0182507	0.0482433	0.0482433	0.0553519	0.0502376	0.0305874	0.0193477		cefsulodin t-test
	0.0370039	0.0194664	0.0300625	0.0300625	0.0611956	0.0511908	0.0186162	0.0172274		0.00415015
	0.0573548	0.0252655	0.0670975	0.0670975	0.0804327	0.0452501	0.0313076	0.014624
	0.0485429	0.0259091	0.0441706	0.0441706	0.0749085	0.0697189	0.0214081	0.0221443		vancomyin t-test
	0.0562532	0.0172916	0.0535606	0.0535606	0.0685402	0.0521013	0.0206248	0.00717512		0.000340518
	0.0407962	0.0178489	0.0499651	0.0499651	0.0347339	0.044484	0.0223217	0.0214954
	0.0829835	0.0171037	0.0634698	0.0634698	0.0812703	0.0450985	0.0303545	0.019215		cccp t-test
	0.0584993	0.0248052	0.0621862	0.0621862	0.0834543	0.0769453	0.0201558	0.0130201		3.21497e-34
	0.0913486	0.015762	0.0662107	0.0662107	0.107833	0.0596596	0.018144	0.0211038
	0.059275	0.0254468	0.0630124	0.0630124	0.0728047	0.126679	0.0209342	0.054144		mecillinam t-test		mec t<45 t-test
	0.066383	0.0214131	0.0569621	0.0569621	0.0671179	0.0540688	0.0223276	0.0145576		6.85598e-05		1.7023e-05
	0.0616286	0.0162243	0.08444	0.08444	0.052583	0.0788481	0.0154548	0.0180055
	0.0641114	0.0250781	0.0509523	0.0509523	0.0419111	0.0988415	0.0288141	0.00886506		a22 t-test
	0.056377	0.0214113	0.0733188	0.0733188	0.107926	0.039318	0.0226118	0.0116035		0.0968793
	0.0377125	0.0173321	0.0307719	0.0677898	0.0464068	0.0405739	0.0474744	0.0169327
	0.0808771	0.0131971	0.0375031	0.0548949	0.0399171	0.062167	0.0285339	0.0491501
	0.0542348	0.0184342	0.0405316	0.0644582	0.0699058	0.0656067	0.0199146	0.0101519
	0.0528152	0.015341	0.0402967	0.0684038	0.0679349	0.0782394	0.0153618	0.01016
	0.071447	0.0178837	0.0437681	0.0756694	0.0839359	0.0511095	0.0254311	0.0246597
	0.0629312	0.0184164	0.0452151	0.0340198	0.0764094	0.0534105	0.0227253	0.0197925
	0.0692199	0.0152039	0.0442173	0.0397328	0.05635	0.106715	0.0196746	0.0119907
	0.0713355	0.0354771	0.0315829	0.0489477	0.0497411	0.0689969	0.0129166	0.0126517
	0.0723822	0.05533	0.0566238	0.0307719	0.0689176	0.0280365	0.0180057	0.00536721
	0.0764627	0.0441304	0.0490536	0.0375031	0.0974311	0.030608	0.0564759	0.0256187
	0.0526783	0.0504904	0.0603522	0.0405316	0.0736012	0.0335179	0.0152794	0.0116235
	0.0918957	0.0378366	0.0546259	0.0402967	0.0703667	0.0275521	0.0244235	0.0147656
	0.0518068	0.0359799	0.0381244	0.0437681	0.0606594	0.0421066	0.0227589	0.0122659
	0.0595158	0.0337524	0.061277	0.0452151	0.0854144	0.0340025	0.00771442	0.0161968
	0.0424716	0.0202674	0.0494561	0.0442173	0.0755612	0.0509623	0.0167037	0.015883
	0.0365132	0.0444288	0.056827	0.0315829	0.105166	0.0528122	0.0392502	0.0152456
	0.0455163	0.0397001	0.0653262	0.0566238	0.0685936	0.0440949		0.0233013
	0.0475446	0.0221605	0.0725546	0.0490536	0.06755	0.0406986		0.0247639
	0.0491579	0.0372212	0.0800172	0.0603522	0.0617583	0.0640629		0.015525
	0.0197864	0.0383449	0.0701799	0.0546259	0.0792682	0.0555116		0.0216522
	0.0579536	0.0389866	0.0633987	0.0381244	0.0760892	0.0422173		0.0155435
	0.0723014	0.0373936	0.0735839	0.061277	0.108219	0.0461784		0.0126004
	0.0600593	0.0358392	0.061989	0.047964	0.0979014	0.0387457		0.0140869
	0.0729363	0.0387771	0.0360018	0.060903	0.0983204	0.0378202		0.0168164
	0.0343042	0.0357889	0.0478001	0.0567719	0.103092	0.040765		0.0149747
	0.0615362	0.0178645	0.0556402	0.0705784	0.0373177	0.0307935		0.010041
	0.0576195	0.036776	0.0459513	0.0662846	0.0499775	0.0362708		0.0156371
	0.065273	0.0293644	0.0690313	0.0728332	0.0304735	0.031271		0.0148157
	0.0577502	0.0263575	0.0948867	0.0494561	0.0619516	0.0789352		0.00844539
	0.0727551	0.0258596	0.0741506	0.056827	0.0549647	0.087325		0.0117624
	0.0487599	0.0391433	0.0407536	0.0653262	0.0631646	0.0442442		0.0109185
	0.118709	0.0324994	0.0652436	0.0725546	0.0539842	0.0553554		0.012681
	0.0663677	0.0287642	0.0692454	0.0800172	0.0824756	0.0467084		0.0136959
	0.0332996	0.0239841	0.034301	0.0701799	0.0833429	0.0620524		0.0106421
	0.048174	0.026244	0.0435757	0.0633987	0.0805079	0.0679516		0.00998578
	0.0473776	0.0428756	0.0472842	0.0735839	0.0249727	0.0789127		0.0167866
	0.0684537	0.0289492	0.0437378	0.061989	0.0646165	0.0426058		0.0229531
	0.0658165	0.0280879	0.0436137	0.0360018	0.0681974	0.0659325		0.0231289
	0.0601231	0.0288145	0.0385011	0.0478001	0.0936445	0.0599729		0.00660411
	0.0541871	0.0300125	0.05196	0.0556402	0.0601959	0.0528653		0.0143024
	0.0470339	0.0309802	0.0528808	0.0459513	0.0458975	0.0178431		0.0038478
	0.0559103	0.0226346	0.0676642	0.0690313	0.0743417	0.0318636		0.0206743
	0.0623559	0.0261342	0.0562913	0.0948867	0.0888363	0.0344808		0.0075373
	0.0716977	0.0311153	0.0448936	0.0741506	0.0990361	0.0249326		0.0150185
	0.106427	0.0387944	0.0579833	0.0407536	0.0792354	0.0489588		0.0223652
	0.0487277	0.0289703	0.0579935	0.0652436	0.0550906	0.036757
	0.0543649	0.0254661	0.020917	0.0692454	0.0718227	0.0462696
	0.0553048	0.0264794	0.0347566	0.0666799	0.0935407	0.0433333
	0.0637259	0.035099	0.04642	0.0729217	0.0563276	0.0550462
	0.0836567	0.0232878	0.0382052	0.0474118	0.0877044	0.0658383
	0.0735113	0.0282744	0.0341929	0.0612076	0.0870913	0.0772127
	0.0442397	0.0294408	0.0399558	0.0650686	0.0617448	0.0438665
	0.0553614	0.0286191	0.0535686	0.034301	0.0347987	0.0456575
	0.0793038	0.0435184	0.0573262	0.0435757	0.101786	0.0876001
	0.0598797	0.0382462	0.0507046	0.0472842	0.0837002	0.0748418
	0.0646019	0.0289761	0.0614414	0.0437378	0.0597315	0.0604464
	0.0844155		0.0669977	0.0436137	0.0414875	0.0579455
	0.103911		0.0521372	0.0385011	0.0752459	0.0403669
	0.118855			0.05196	0.047703	0.0431669
	0.0848553			0.0528808	0.0916998	0.0381019
	0.0728202			0.0676642	0.0656679	0.0750275
	0.0522624			0.0562913	0.0216308	0.0688659
	0.067206			0.0448936	0.0784083	0.0638889
	0.0579403			0.0579833	0.0655882	0.0538568
	0.0630758			0.0579935	0.0706368	0.0794055
	0.088414			0.0753266	0.0518743	0.055503
	0.0558562			0.020917	0.0745179	0.0948924
	0.0706291			0.0347566	0.0637776	0.0405723
	0.0676194			0.04642	0.0698219	0.0648751
	0.0825189			0.0382052	0.0501517	0.0688362
	0.100568			0.0341929	0.045967	0.0793363
	0.076117			0.0399558	0.0537323	0.0620082
	0.0492376			0.0535686	0.050489	0.0851091
	0.0497909			0.0573262	0.0338702	0.052421
	0.0622894			0.0507046	0.0515357	0.0764561
	0.0472842			0.0614414	0.0772095	0.049156
	0.0498183			0.0669977	0.0782841	0.0634219
	0.116019			0.0521372	0.080523	0.118894
	0.0956908			0.0660581	0.0672938	0.0841823
	0.0654898			0.07294	0.0360542	0.0874231
	0.0726477				0.0814468
	0.0784347				0.0616832
	0.0503155				0.0965959
	0.0949505				0.0857291
	0.0965099				0.0505418
	0.0651625				0.0600557
	0.0634361				0.0435694
	0.0408545				0.042536
	0.0372961				0.0434741
	0.029874				0.045735
	0.043451				0.104816
	0.0497706				0.0419966
	0.066537				0.0516206
	0.0750764				0.0697834
	0.0642374				0.0818894
	0.0552873				0.076444
	0.103012				0.0634972
	0.0703206				0.0471543
	0.0659344				0.0414446
	0.0799319				0.0521284
	0.045723				0.0747486
	0.0585338				0.0931382
	0.041216				0.0883018
	0.0494534				0.0736537
	0.0618054				0.116041
	0.0393469				0.101663
	0.0608258				0.0797106
	0.0584113				0.0285427
	0.0602128				0.0517173
	0.0331902				0.0609357
	0.0685071				0.102749
	0.0556602				0.0599939
	0.054627				0.0291178
	0.0544323				0.0238243
	0.0955424				0.039301
	0.0523051				0.054769
	0.063716				0.0640467
	0.0977652				0.0850173
	0.0540728				0.0659715
	0.0577581				0.0788016
	0.0665631				0.0618404
	0.0430684				0.075063
	0.0902875				0.0487345
	0.113554				0.0723033
	0.0886394				0.0791803
	0.0990623				0.0736296
	0.0394296				0.0770679
	0.0280373				0.0325917
	0.0595278				0.0112714
	0.0765735				0.0633914
	0.0395952				0.0686336
	0.0693938				0.0894921
	0.102208				0.0859341
	0.0407151				0.0846622
	0.0539447				0.0767092
	0.0815134				0.0539136
	0.0440498				0.104515
	0.0120251				0.0818892
	0.0517933				0.084315
	0.0900955				0.0973834
	0.102235				0.0975523
	0.100083				0.0851376
	0.0829				0.107895
	0.0585123
	0.0733626
	0.0564404
	0.0803314
	0.068881
	0.0752457
	0.0987964
	0.0641197
	0.0832057
	0.0796522
